# Supplementary material for: Carbon-Nanotube-Enabled Low-Threshold Laser Lift-Off for Ultra-Thin Polyimide Films
Source: Nanomaterials (Basel). 2026 Apr 27;16(9):527. doi: 10.3390/nano16090527 (PMC13165120; doi:10.3390/nano16090527)
Supplement: Supplementary file 1 [file nanomaterials-16-00527-s001.zip]

Archive with 1 entries (1 files):
- nanomaterials-4226697-supplementary.pdf
